# Supplementary material for: Profiling Transcripts of Vector Competence between Two Different Aedes aegypti Populations in Florida
Source: Viruses. 2020 Jul 29;12(8):823. doi: 10.3390/v12080823 (PMC7472143; doi:10.3390/v12080823)
Supplement: Supplementary file 1 [file viruses-12-00823-s001.zip]

Archive with 5 entries (3 files):
- viruses-831544-for conversion-suppl/
- viruses-831544-for conversion-suppl/supplemental tables/
- viruses-831544-for conversion-suppl/supplemental tables/Copy of SupplementaryTable 2_CHIKV_RNAseq 5May.xlsx
- viruses-831544-for conversion-suppl/supplemental tables/Copy of SupplementaryTable3 _overlappedgenes 5May.xlsx
- viruses-831544-for conversion-suppl/supplemental tables/Table S1.pdf
