# Supplementary material for: Profiling Transcripts of Vector Competence between Two Different Aedes aegypti Populations in Florida
Source: Viruses. 2020 Jul 29;12(8):823. doi: 10.3390/v12080823 (PMC7472143; doi:10.3390/v12080823)
Supplement: Supplementary file 1 [file viruses-12-00823-s001.zip › viruses-831544-for conversion-suppl/supplemental tables/Copy of SupplementaryTable 2_CHIKV_RNAseq 5May.xlsx]

## Sheet: ROCKvsVERO
List of differnetially expressed genes between Rockefeller and Vero Beach popualations related to CHIKV infection
*=VeroBeach/Rockefeller
Gene ID	Description	log2(fold change*)
AAEL000369	cysteine-rich venom protein C putative	-6.14727
AAEL007339	conserved hypothetical protein	-5.18726
AAEL017380	NA	-5.14364
AAEL017422	NA	-4.20869
AAEL000361	cysteine-rich venom protein C putative	-4.2024
AAEL013523	pinn	-4.02525
AAEL004906	monocarboxylate transporter	-3.92585
AAEL000104	conserved hypothetical protein	-3.78531
AAEL007711	conserved hypothetical protein	-3.47196
AAEL018121	NA	-3.08863
AAEL000317	cysteine-rich venom protein C putative	-3.04082
AAEL011669	conserved hypothetical protein	-2.75605
AAEL012001	galectin	-2.58765
AAEL008114	p15-2b protein C putative	-2.49136
AAEL010396	secreted ferritin G subunit precursor C putative	-2.48572
AAEL018300	NA	-2.46653
AAEL010393	ferritin subunit C putative	-2.44822
AAEL009015	hypothetical protein	-2.41876
AAEL014336	conserved hypothetical protein	-2.24745
AAEL011032	vacuolar ATP synthase subunit ac39	-2.24353
AAEL003021	hypothetical protein	-2.18589
AAEL004894	hypothetical protein	-2.18262
AAEL009459	hypothetical protein	-2.00794
AAEL012682	hypothetical protein	-2.00422
AAEL004850	hypothetical protein	-1.9742
AAEL004231	M12 mutant protein precursor C putative	-1.95102
AAEL011679	ion channel nompc	-1.93706
AAEL003720	leucine-rich transmembrane protein	-1.87812
AAEL015307	hypothetical protein	-1.85337
AAEL012082	NF-180 C putative	-1.78476
AAEL002429	hypothetical protein	-1.76852
AAEL012452	conserved hypothetical protein	-1.69432
AAEL013977	conserved hypothetical protein	-1.60161
AAEL006874	prophenoloxidase	-1.53477
AAEL015398	conserved hypothetical protein	-1.52386
AAEL009024	GPCR Calcitonin/Diuretic Hormone Family	-1.48252
AAEL004555	hypothetical protein	-1.42698
AAEL002937	hypothetical protein	-1.41954
AAEL012936	conserved hypothetical protein	-1.40857
AAEL002976	aspartyl beta-hydroxylase C putative	-1.35197
AAEL001585	predicted protein	-1.28604
AAEL013344	lethal(2)essential for life protein C l2efl	-1.21848
AAEL007010	cytochrome P450	0.986453
AAEL001997	conserved hypothetical protein	1.09123
AAEL017196	NA	1.10618
AAEL011587	ribosomal protein L27 C putative	1.12649
AAEL013944	hypothetical protein	1.15424
AAEL005102	conserved hypothetical protein	1.20708
AAEL013709	histone H4	1.22093
AAEL014502	conserved hypothetical protein	1.22792
AAEL014166	hypothetical protein	1.23811
AAEL015667	hypothetical protein	1.25465
AAEL000971	smile protein	1.25875
AAEL000466	voltage and ligand gated potassium channel	1.29952
AAEL008048	conserved hypothetical protein	1.32558
AAEL012492	cytochrome P450	1.36047
AAEL011820	conserved hypothetical protein	1.36275
AAEL001160	zinc finger protein	1.38218
AAEL002693	venom allergen	1.38252
AAEL006601	50-kda dystrophin-associated glycoprotein C putative	1.40028
AAEL006493	hypothetical protein	1.42327
AAEL004576	conserved hypothetical protein	1.45652
AAEL004919	conserved hypothetical protein	1.48821
AAEL017052	NA	1.51069
AAEL013945	conserved hypothetical protein	1.5135
AAEL003589	transcription factor C putative	1.52624
AAEL009365	hypothetical protein	1.54152
AAEL007129	defective proboscis extension response C putative	1.59459
AAEL004382	conserved hypothetical protein	1.62941
AAEL000324	tyrosine-protein kinase drl	1.66166
AAEL013042	conserved hypothetical protein	1.66575
AAEL004561	conserved hypothetical protein	1.68377
AAEL008119	hypothetical protein	1.68961
AAEL004134	lupus la ribonucleoprotein	1.69965
AAEL012716	chaperone protein C putative	1.71023
AAEL008538	conserved hypothetical protein	1.74035
AAEL014319	hypothetical protein	1.74341
AAEL000912	conserved hypothetical protein	1.74895
AAEL001279	merozoite surface protein C putative	1.75314
AAEL006428	ferredoxin C putative	1.75318
AAEL012719	cdp-diacylglycerol--glycerol-3-phosphate 3-phosphatidyltransferase	1.75327
AAEL017111	hypothetical protein	1.75637
AAEL002725	conserved hypothetical protein	1.75756
AAEL015662	conserved hypothetical protein	1.79953
AAEL007088	ribitol kinase	1.84026
AAEL004585	hypothetical protein	1.85617
AAEL012868	cmp-n-acetylneuraminic acid synthase	1.87865
AAEL015645	hypothetical protein	1.9419
AAEL012138	24-dehydrocholesterol reductase	1.98726
AAEL015566	conserved hypothetical protein	2.02114
AAEL003586	neuronal cell adhesion molecule	2.02454
AAEL014993	conserved hypothetical protein	2.03666
AAEL015567	odorant binding protein OBP63	2.04424
AAEL007861	hypothetical protein	2.0452
AAEL003832	defensin anti-microbial peptide	2.06662
AAEL007577	conserved hypothetical protein	2.08562
AAEL011007	fibrinogen and fibronectin	2.08761
AAEL000083	conserved hypothetical protein	2.09612
AAEL006256	ATPase subunit C putative	2.12872
AAEL012302	conserved hypothetical protein	2.13278
AAEL009762	cytochrome P450	2.13762
AAEL006381	sphingomyelin phosphodiesterase	2.18226
AAEL009031	aldehyde dehydrogenase	2.19057
AAEL017517	NA	2.20372
AAEL012570	synaptic vesicle protein	2.21523
AAEL001106	von Hippel-Lindau disease tumor suppressor C putative	2.24198
AAEL003760	conserved hypothetical protein	2.26653
AAEL011185	mitochondrial phosphate carrier protein	2.26765
AAEL017580	protein coding	2.28073
AAEL000392	Probable maltase Precursor (EC 3.2.1.20)	2.28099
AAEL017072	NA	2.33988
AAEL014556	Ump1p protein C putative	2.37124
AAEL013364	ubiquitously transcribed sex (x/y) chromosome tetratricopeptide repeat protein	2.37221
AAEL012923	hypothetical protein	2.51173
AAEL010110	conserved hypothetical protein	2.51298
AAEL012592	conserved hypothetical protein	2.52405
AAEL004944	conserved hypothetical protein	2.56334
AAEL001609	hypothetical protein	2.59291
AAEL008304	hypothetical protein	2.60162
AAEL010196	tripeptidyl peptidase ii	2.62011
AAEL003841	defensin anti-microbial peptide	2.65184
AAEL008955	conserved hypothetical protein	2.65731
AAEL010880	ionotropic glutamate receptor-invertebrate	2.71257
AAEL000681	NEDD8 C putative	2.73785
AAEL018381	protein coding	2.76352
AAEL011610	C-Type Lectin (CTL) - galactose binding.	2.80362
AAEL013714	conserved hypothetical protein	3.00543
AAEL006414	ubiquitin-conjugating enzyme morgue	3.03232
AAEL006109	odorant binding protein OBP23	3.06084
AAEL006429	ferredoxin C putative	3.27068
AAEL007432	serine collagenase 1 precursor C putative	3.35981
AAEL005507	inhibitory pou	3.41074
AAEL004130	conserved hypothetical protein	3.41385
AAEL013339	lethal(2)essential for life protein C l2efl	3.45738
AAEL014188	serine-type enodpeptidase C	3.60841
AAEL001821	conserved hypothetical protein	3.62709
AAEL001693	serine-type enodpeptidase C	3.69098
AAEL003857	defensin anti-microbial peptide	3.95709
AAEL012992	conserved hypothetical protein	4.02437
AAEL015405	C-Type Lysozyme (Lys-B).	4.04673
AAEL008079	trypsin-alpha C putative	4.38069
AAEL000611	conserved hypothetical protein	4.4043
AAEL006403	hypothetical protein	4.50378
AAEL000621	cecropin anti-microbial peptide	4.8183
AAEL013118	mitochondrial 39S ribosomal protein L3	5.01925

## Sheet: ROCKvsKW
List of differnetially expressed genes between Rockefeller and Vero Beach popualations related to CHIKV infection
*=Key West/Rockefeller
Gene ID	Description	log2(fold change*)
AAEL015285	conserved hypothetical protein	-8.42952
AAEL006111	hypothetical protein	-7.98625
AAEL008074	hypothetical protein	-7.23195
AAEL006616	hypothetical protein	-6.80053
AAEL015403	conserved hypothetical protein	-6.59624
AAEL010266	hypothetical protein	-6.5268
AAEL000317	cysteine-rich venom protein C putative	-6.14362
AAEL015299	conserved hypothetical protein	-6.02801
AAEL004975	zinc finger protein	-6.00211
AAEL006626	conserved hypothetical protein	-5.97006
AAEL013457	RNA polymerase small Zn-binding subunit C putative	-5.95533
AAEL014937	hypothetical protein	-5.88172
AAEL017380	NA	-5.76787
AAEL010026	hypothetical protein	-5.74939
AAEL004906	monocarboxylate transporter	-5.6294
AAEL000363	cysteine-rich venom protein C putative	-5.16656
AAEL003021	hypothetical protein	-5.02445
AAEL008114	p15-2b protein C putative	-5.01302
AAEL015047	hypothetical protein	-4.94661
AAEL014336	conserved hypothetical protein	-4.85009
AAEL012577	conserved hypothetical protein	-4.82206
AAEL012682	hypothetical protein	-4.7838
AAEL004190	conserved hypothetical protein	-4.69411
AAEL007641	conserved hypothetical protein	-4.66347
AAEL004537	hypothetical protein	-4.56955
AAEL000012	gustatory receptor Gr6	-4.48644
AAEL010127	pupal cuticle protein 78E C putative	-4.38326
AAEL015284	prolyl 4-hydroxylase alpha subunit 1 C	-4.30315
AAEL005098	cysteine-rich venom protein C putative	-4.28502
AAEL014382	C-Type Lectin (CTL) - mannose binding.	-4.25969
AAEL006759	hypothetical protein	-4.25362
AAEL005251	conserved hypothetical protein	-4.16027
AAEL017683	protein coding	-4.11558
AAEL009498	hypothetical protein	-4.10721
AAEL012013	hypothetical protein	-4.09744
AAEL009844	conserved hypothetical protein	-4.08814
AAEL002066	conserved hypothetical protein	-4.07713
AAEL002307	leucine-rich transmembrane protein	-4.06138
AAEL001513	WD-repeat protein	-3.97687
AAEL004443	nitrilase C putative	-3.93773
AAEL010221	GATA transcription factor (GATAd)	-3.91216
AAEL002939	conserved hypothetical protein	-3.90293
AAEL005869	dopamine beta hydroxylase	-3.822
AAEL009552	hypothetical protein	-3.75626
AAEL012678	hypothetical protein	-3.74833
AAEL000369	cysteine-rich venom protein C putative	-3.69534
AAEL015506	hypothetical protein	-3.6755
AAEL015598	conserved hypothetical protein	-3.67395
AAEL011980	hypothetical protein	-3.66682
AAEL013007	cytochrome c oxidase C subunit VB C putative	-3.64311
AAEL002981	conserved hypothetical protein	-3.61453
AAEL013417	fibrinogen and fibronectin	-3.61271
AAEL009586	conserved hypothetical protein	-3.60802
AAEL003307	receptor protein tyrosine phosphatase fragment C arthropod	-3.6042
AAEL005011	roundabout 1	-3.54715
AAEL011669	conserved hypothetical protein	-3.52552
AAEL004883	guanylate cyclase	-3.49222
AAEL015316	hypothetical protein	-3.44353
AAEL009024	GPCR Calcitonin/Diuretic Hormone Family	-3.42141
AAEL011412	conserved hypothetical protein	-3.40789
AAEL002655	matrix metalloproteinase	-3.40675
AAEL002884	hypothetical protein	-3.31626
AAEL007285	conserved hypothetical protein	-3.26878
AAEL017784	protein coding	-3.26638
AAEL012102	conserved hypothetical protein	-3.26286
AAEL002696	hypothetical protein	-3.22941
AAEL012768	conserved hypothetical protein	-3.21849
AAEL001785	origin recognition complex subunit	-3.19429
AAEL008550	conserved hypothetical protein	-3.19025
AAEL013099	hypothetical protein	-3.17779
AAEL009557	Niemann-Pick Type C-2 C putative	-3.16119
AAEL008537	transcription factor grauzone C putative	-3.14029
AAEL008884	hypothetical protein	-3.13872
AAEL008414	hypothetical protein	-3.13576
AAEL015290	hypothetical protein	-3.13373
AAEL008781	serine-type enodpeptidase C	-3.12832
AAEL005574	hypothetical protein	-3.1209
AAEL011984	conserved hypothetical protein	-3.10504
AAEL012619	conserved hypothetical protein	-3.08628
AAEL003583	ATP-dependent DNA helicase mer3	-3.07396
AAEL003054	conserved hypothetical protein	-3.05995
AAEL012786	conserved hypothetical protein	-3.04849
AAEL003286	alkaline phosphatase	-3.04166
AAEL010035	WD-repeat protein	-3.02206
AAEL002512	conserved hypothetical protein	-3.01872
AAEL004894	hypothetical protein	-3.00424
AAEL008922	hypothetical protein	-2.99975
AAEL004898	conserved hypothetical protein	-2.99408
AAEL017220	NA	-2.98483
AAEL010396	secreted ferritin G subunit precursor C putative	-2.95566
AAEL000521	hypothetical protein	-2.91889
AAEL015257	hypothetical protein	-2.90565
AAEL000268	conserved hypothetical protein	-2.8956
AAEL013687	conserved hypothetical protein	-2.88209
AAEL013623	trypsin	-2.83496
AAEL017426	NA	-2.82122
AAEL015419	conserved hypothetical protein	-2.81936
AAEL008263	conserved hypothetical protein	-2.77372
AAEL009015	hypothetical protein	-2.76662
AAEL012801	sphingolipid delta 4 desaturase/c-4 hydroxylase protein des2	-2.76435
AAEL002737	cytochrome c oxidase C subunit VIIC C putative	-2.75808
AAEL011130	alcohol dehydrogenase	-2.75155
AAEL013899	protease m1 zinc metalloprotease	-2.74423
AAEL007225	dynein heavy chain	-2.73887
AAEL013046	glucose-methanol-choline (gmc) oxidoreductase	-2.72276
AAEL008066	trkB protein C putative	-2.64779
AAEL009134	aldo-keto reductase	-2.64428
AAEL015232	GTP-binding protein rit	-2.64186
AAEL013021	hypothetical protein	-2.63701
AAEL006874	prophenoloxidase	-2.62303
AAEL006775	conserved hypothetical protein	-2.6141
AAEL015070	alkaline phosphatase	-2.5775
AAEL013717	sphingomyelin phosphodiesterase	-2.56273
AAEL000664	conserved hypothetical protein	-2.55452
AAEL002889	hypothetical protein	-2.5448
AAEL011160	predicted protein	-2.542
AAEL002575	pickpocket	-2.54026
AAEL018300	NA	-2.50456
AAEL015052	conserved hypothetical protein	-2.49856
AAEL003434	alpha-amylase	-2.49375
AAEL006137	Serine Protease Inhibitor (serpin) homologue - unlikely to be inhibitory.	-2.48746
AAEL015561	gamma glutamyl transpeptidases	-2.4829
AAEL014653	hypothetical protein	-2.48175
AAEL009710	adhesion regulating molecule 1 (110 kda cell membrane glycoprotein)	-2.45709
AAEL010537	alpha-amylase	-2.41401
AAEL017396	NA	-2.40684
AAEL005797	BRI1-KD interacting protein C putative	-2.3993
AAEL014565	hypothetical protein	-2.38647
AAEL015244	splicing factor 3a	-2.38524
AAEL011510	multiple inositol polyphosphate phosphatase	-2.38153
AAEL003093	elongase C putative	-2.3669
AAEL003720	leucine-rich transmembrane protein	-2.36631
AAEL014871	methylenetetrahydrofolate dehydrogenase	-2.36016
AAEL009848	hypothetical protein	-2.35334
AAEL001392	hypothetical protein	-2.34239
AAEL013518	hypothetical protein	-2.32855
AAEL017379	NA	-2.32412
AAEL012112	ubiquitin conjugating enzyme 7 interacting protein	-2.31418
AAEL015107	conserved hypothetical protein	-2.31148
AAEL015108	conserved hypothetical protein	-2.29706
AAEL017267	NA	-2.29674
AAEL009742	Homeobox protein abdominal-A homolog	-2.29195
AAEL013480	hypothetical protein	-2.28652
AAEL005235	conserved hypothetical protein	-2.27198
AAEL002976	aspartyl beta-hydroxylase C putative	-2.26448
AAEL015247	hypothetical protein	-2.26409
AAEL018112	NA	-2.25533
AAEL010392	hypothetical protein	-2.24087
AAEL015461	syntaxin C putative	-2.23968
AAEL007603	odorant binding protein OBP10	-2.22959
AAEL011394	conserved hypothetical protein	-2.22744
AAEL009002	conserved hypothetical protein	-2.22252
AAEL013000	conserved hypothetical protein	-2.21887
AAEL000237	hypothetical protein	-2.21536
AAEL010393	ferritin subunit C putative	-2.19892
AAEL002134	conserved hypothetical protein	-2.18995
AAEL015304	conserved hypothetical protein	-2.18932
AAEL013628	trypsin-eta C putative	-2.18907
AAEL008606	conserved hypothetical protein	-2.18865
AAEL001351	hypothetical protein	-2.18636
AAEL013834	ATP-binding cassette transporter	-2.1835
AAEL015009	conserved hypothetical protein	-2.16957
AAEL014292	40S ribosomal protein S24	-2.15157
AAEL002672	matrix metalloproteinase	-2.15032
AAEL012424	conserved hypothetical protein	-2.1495
AAEL004429	conserved hypothetical protein	-2.14922
AAEL008191	predicted protein	-2.13437
AAEL008909	conserved hypothetical protein	-2.12734
AAEL017399	NA	-2.12357
AAEL005360	hypothetical protein	-2.11867
AAEL014394	growth factor receptor-bound protein	-2.11721
AAEL002941	conserved hypothetical protein	-2.10726
AAEL007527	conserved hypothetical protein	-2.10531
AAEL001074	cadherin	-2.10327
AAEL011214	conserved hypothetical protein	-2.08849
AAEL014936	sarcosine dehydrogenase	-2.08475
AAEL000046	conserved hypothetical protein	-2.08384
AAEL011583	odorant receptor	-2.06598
AAEL002970	conserved hypothetical protein	-2.0399
AAEL007930	sugar transporter	-2.0193
AAEL015560	integrin alpha-ps	-2.0153
AAEL000059	Clip-Domain Serine Protease family B. Protease homologue.	-1.98347
AAEL001419	nocturnin	-1.9818
AAEL011831	conserved hypothetical protein	-1.97516
AAEL012833	endomembrane protein emp70	-1.95824
AAEL010480	serine-pyruvate aminotransferase	-1.95369
AAEL003309	alkaline phosphatase	-1.95273
AAEL012461	monocarboxylate transporter	-1.94708
AAEL003060	serine-type enodpeptidase C	-1.94528
AAEL013154	hypothetical protein	-1.94492
AAEL007273	peptidyl-prolyl cis-trans isomerase e C ppie	-1.94148
AAEL015019	hypothetical protein	-1.94017
AAEL015303	hypothetical protein	-1.93059
AAEL015659	hypothetical protein	-1.92877
AAEL015067	multidrug resistance protein 2 (ATP-binding cassette protein c)	-1.9278
AAEL015036	protease S51 alpha-aspartyl dipeptidase	-1.91848
AAEL001334	geranylgeranyl transferase type ii beta subunit	-1.90811
AAEL005967	conserved hypothetical protein	-1.90767
AAEL008925	5-formyltetrahydrofolate cyclo-ligase	-1.90188
AAEL002324	conserved hypothetical protein	-1.89892
AAEL006768	hypothetical protein	-1.89179
AAEL017539	cytochrome P450	-1.89044
AAEL011008	lipase	-1.88618
AAEL012336	hypothetical protein	-1.88064
AAEL005412	annexin x	-1.87486
AAEL010242	conserved hypothetical protein	-1.86354
AAEL001530	hypothetical protein	-1.83458
AAEL003317	alkaline phosphatase	-1.83384
AAEL011009	fibrinogen and fibronectin	-1.83014
AAEL006467	alcohol dehydrogenase	-1.81409
AAEL012995	enhancer of zeste C ezh	-1.81088
AAEL002863	zinc finger protein	-1.8104
AAEL017513	NA	-1.79565
AAEL002957	lactoylglutathione lyase	-1.79337
AAEL015048	hypothetical protein	-1.77633
AAEL012002	beta-1 C4-galactosyltransferase	-1.77022
AAEL012367	hypothetical protein	-1.76698
AAEL014126	hypothetical protein	-1.74817
AAEL007279	conserved hypothetical protein	-1.74204
AAEL010482	acidic membrane protein of rat brain C putative	-1.74045
AAEL012566	conserved hypothetical protein	-1.73058
AAEL013681	hypothetical protein	-1.7295
AAEL015263	RNA and export factor binding protein	-1.72879
AAEL007274	DEAD box ATP-dependent RNA helicase	-1.72588
AAEL005873	hypothetical protein	-1.70693
AAEL002937	hypothetical protein	-1.69892
AAEL014723	26S protease regulatory subunit	-1.69757
AAEL002151	conserved hypothetical protein	-1.69723
AAEL008693	cation efflux protein/ zinc transporter	-1.69126
AAEL017334	NA	-1.69062
AAEL008784	serine-type enodpeptidase C	-1.68062
AAEL014403	conserved hypothetical protein	-1.67943
AAEL012672	ubiquitin conjugating enzyme E2 C putative	-1.67889
AAEL002454	conserved hypothetical protein	-1.67615
AAEL007113	selenophosphate synthase	-1.6563
AAEL001610	hypothetical protein	-1.65102
AAEL002979	conserved hypothetical protein	-1.64658
AAEL013575	conserved hypothetical protein	-1.64374
AAEL005694	conserved hypothetical protein	-1.64153
AAEL001235	palmitoyl-protein thioesterase	-1.62772
AAEL014844	conserved hypothetical protein	-1.62411
AAEL018048	NA	-1.61634
AAEL003298	alkaline phosphatase	-1.60225
AAEL007828	palmitoyl-protein thioesterase	-1.59473
AAEL014935	cytochrome b5 C putative	-1.5926
AAEL015201	hypothetical protein	-1.59108
AAEL000496	conserved hypothetical protein	-1.58388
AAEL002967	conserved hypothetical protein	-1.57999
AAEL004828	conserved hypothetical protein	-1.57804
AAEL014525	conserved hypothetical protein	-1.57703
AAEL005118	hypothetical protein	-1.57027
AAEL017022	NA	-1.56716
AAEL007124	clathrin coat assembly protein ap-1	-1.55853
AAEL007204	conserved hypothetical protein	-1.5551
AAEL007343	conserved hypothetical protein	-1.5533
AAEL008260	hypothetical protein	-1.54336
AAEL006863	hypothetical protein	-1.52828
AAEL014398	conserved hypothetical protein	-1.52639
AAEL000963	conserved hypothetical protein	-1.51918
AAEL004256	sodium/phosphate cotransporter C putative	-1.51636
AAEL007271	basic helix-loop-helix zip transcription factor	-1.49136
AAEL013204	hypothetical protein	-1.46702
AAEL014600	4-hydroxyphenylpyruvate dioxygenase	-1.46539
AAEL003360	conserved hypothetical protein	-1.46536
AAEL006720	predicted protein	-1.46334
AAEL003424	zinc carboxypeptidase	-1.46124
AAEL008827	cell adhesion molecule	-1.45472
AAEL001396	mandelate racemase	-1.44766
AAEL014836	28S ribosomal protein S15 C mitochondrial precursor	-1.41424
AAEL007050	sugar transporter	-1.41374
AAEL010677	oxidoreductase	-1.39363
AAEL010786	conserved hypothetical protein	-1.38821
AAEL018710	protein coding	-1.38779
AAEL012282	prohibitin	-1.38015
AAEL001399	conserved hypothetical protein	-1.38004
AAEL017299	NA	-1.37051
AAEL017253	NA	-1.3626
AAEL002413	sphingomyelin phosphodiesterase	-1.35343
AAEL004940	zinc finger protein	-1.34735
AAEL009951	dimeric dihydrodiol dehydrogenase	-1.31058
AAEL005618	chitin synthase	-1.29844
AAEL010764	aldehyde dehydrogenase	-1.29154
AAEL001656	sodium-dependent phosphate transporter	-1.28613
AAEL008517	elongation factor tu (ef-tu)	-1.17867
AAEL003165	low molecular weight protein-tyrosine-phosphatase	1.28696
AAEL005915	monocarboxylate transporter	1.31088
AAEL014927	sodium/chloride dependent transporter	1.32043
AAEL004503	conserved hypothetical protein	1.3345
AAEL004118	aldo-keto reductase	1.34649
AAEL008514	ubiquitin conjugating enzyme E2 C putative	1.37736
AAEL003615	nervy	1.39295
AAEL009370	pur-alpha	1.4118
AAEL010653	alpha-l-fucosidase	1.46486
AAEL006621	conserved hypothetical protein	1.4732
AAEL008083	40S ribosomal protein SA	1.47899
AAEL010573	ribosomal protein S25 C putative	1.4891
AAEL004504	valacyclovir hydrolase	1.49207
AAEL002718	chitin synthase	1.49464
AAEL010594	conserved hypothetical protein	1.49586
AAEL011803	prohibitin C putative	1.50387
AAEL014754	conserved hypothetical protein	1.50581
AAEL008098	PIWI	1.51562
AAEL011244	surfeit locus protein	1.51654
AAEL007024	cytochrome P450	1.51711
AAEL006323	hypothetical protein	1.52288
AAEL014077	fad oxidoreductase	1.52524
AAEL010106	norepinephrine/norepinephrine transporter	1.52598
AAEL012313	charged multivesicular body protein 5	1.53148
AAEL009576	conserved hypothetical protein	1.53474
AAEL005112	Carboxy/choline esterase Alpha Esterase	1.5445
AAEL011875	conserved hypothetical protein	1.54932
AAEL014278	conserved hypothetical protein	1.56575
AAEL014187	chilling-inducible protein C putative	1.57059
AAEL001500	insulinprotein enhancer protein isl	1.57621
AAEL015564	conserved hypothetical protein	1.57862
AAEL011687	alternative splicing type 3 and C putative	1.57975
AAEL014272	molybdopterin cofactor sulfurase (mosc)	1.58893
AAEL003356	hypothetical protein	1.60178
AAEL011788	conserved hypothetical protein	1.6064
AAEL007606	hypothetical protein	1.61191
AAEL007491	hypothetical protein	1.6241
AAEL012298	sterol desaturase	1.62421
AAEL005774	hect type E3 ubiquitin ligase	1.625
AAEL004331	ABC transporter	1.62605
AAEL008157	conserved hypothetical protein	1.63291
AAEL007191	amino acid transporter	1.6352
AAEL009158	hypothetical protein	1.64121
AAEL006828	otopetrin	1.64695
AAEL013950	DEAD box ATP-dependent RNA helicase	1.65032
AAEL010177	conserved hypothetical protein	1.66866
AAEL006232	GPCR Orphan/Putative Class D Family	1.67024
AAEL001997	conserved hypothetical protein	1.68113
AAEL006859	Myb-interacting protein C putative	1.68446
AAEL013213	enhancer of zeste C ezh	1.69489
AAEL007876	tyrosine protein kinase with ig domain	1.69722
AAEL017389	NA	1.72216
AAEL014607	cytochrome P450	1.72426
AAEL002969	brain chitinase and chia	1.72967
AAEL011747	M protein type C putative	1.7313
AAEL003619	sodium/chloride dependent amino acid transporter	1.745
AAEL004784	3-2trans-enoyl-CoA isomerase C putative	1.74845
AAEL005014	transient receptor potential channel	1.7589
AAEL010751	methylenetetrahydrofolate dehydrogenase	1.75932
AAEL014166	hypothetical protein	1.75975
AAEL001629	cAMP-specific 3 C5-cyclic phosphodiesterase	1.76738
AAEL006605	juvenile hormone-inducible protein C putative	1.77565
AAEL010694	5-formyltetrahydrofolate cyclo-ligase	1.77634
AAEL012724	conserved hypothetical protein	1.78123
AAEL013193	gustatory receptor Gr25	1.78466
AAEL018137	NA	1.79523
AAEL004811	conserved hypothetical protein	1.7959
AAEL017191	NA	1.79858
AAEL008910	hypothetical protein	1.8102
AAEL012615	conserved hypothetical protein	1.8178
AAEL007438	dipeptidyl-peptidase	1.82679
AAEL015520	protein-l-isoaspartate o-methyltransferase	1.83603
AAEL006709	hypothetical protein	1.83817
AAEL014430	odorant binding protein OBP58	1.843
AAEL015141	tyrosyl-DNA phosphodiesterase	1.84569
AAEL009086	conserved hypothetical protein	1.85573
AAEL009123	cytochrome P450	1.85578
AAEL003869	conserved hypothetical protein	1.857
AAEL011544	mago nashi C putative	1.85839
AAEL012136	allergen C putative	1.85988
AAEL017320	NA	1.86575
AAEL000324	tyrosine-protein kinase drl	1.86962
AAEL013710	hypothetical protein	1.87259
AAEL014609	cytochrome P450	1.88042
AAEL017196	NA	1.88525
AAEL005021	conserved hypothetical protein	1.88949
AAEL010386	glucosyl/glucuronosyl transferases	1.89788
AAEL007448	dipeptidyl-peptidase	1.90249
AAEL012314	conserved hypothetical protein	1.90519
AAEL008233	conserved hypothetical protein	1.90906
AAEL003854	hypothetical protein	1.91068
AAEL014665	AMP dependent coa ligase	1.91588
AAEL014767	hypothetical protein	1.92187
AAEL009058	hypothetical protein	1.92681
AAEL011284	down syndrome cell adhesion molecule	1.92724
AAEL000282	syntaxin C putative	1.93488
AAEL014616	cytochrome P450	1.93735
AAEL003155	dynein heavy chain	1.93742
AAEL009184	hypothetical protein	1.94088
AAEL001197	hypothetical protein	1.94248
AAEL010891	conserved hypothetical protein	1.95208
AAEL002868	myosin	1.95349
AAEL004732	GPCR Growth Hormone Secretagogue/Neurotensin/Neuromedin/Thyrotropin Releasing Hormone Family	1.95483
AAEL013798	cytochrome P450	1.95793
AAEL010146	3-hydroxyacyl-coa dehyrogenase	1.95915
AAEL015541	conserved hypothetical protein	1.95921
AAEL012387	conserved hypothetical protein	1.96591
AAEL005288	conserved hypothetical protein	1.96629
AAEL012922	unconventional myosin 95e isoform	1.96828
AAEL000103	conserved hypothetical protein	1.9787
AAEL001806	conserved hypothetical protein	1.98033
AAEL001208	ubiquitin-conjugating enzyme variant	1.99423
AAEL007072	conserved hypothetical protein	1.9946
AAEL013009	cytochrome c oxidase subunit iv	1.99494
AAEL010286	leucine-rich transmembrane protein	1.99865
AAEL008384	ATP-binding cassette sub-family A member 3 C putative	2.00517
AAEL015331	conserved hypothetical protein	2.00855
AAEL013545	hypothetical protein	2.01701
AAEL003004	hypothetical protein	2.02073
AAEL013952	prohibitin	2.03223
AAEL007010	cytochrome P450	2.03354
AAEL013975	transcription factor IIIA C putative	2.03454
AAEL014612	cytochrome P450	2.03909
AAEL008566	GPCR Orphan/Putative Class A Family	2.04207
AAEL002796	l-asparaginase i	2.04481
AAEL004793	dipeptidyl-peptidase	2.04908
AAEL017387	NA	2.05103
AAEL012046	flotillin-1	2.05495
AAEL011704	heat shock protein	2.06471
AAEL007182	hypothetical protein	2.0665
AAEL017139	NA	2.07256
AAEL002210	sodium/chloride dependent amino acid transporter	2.07887
AAEL012770	cytochrome P450	2.08285
AAEL004222	voltage-dependent p/q type calcium channel	2.08422
AAEL011943	hairy protein	2.10416
AAEL005645	hypothetical protein	2.12232
AAEL015038	palmitoyl-protein thioesterase	2.12407
AAEL013949	hypothetical protein	2.12492
AAEL013973	hypothetical protein	2.13199
AAEL013245	Clip-Domain Serine Protease family B.	2.15294
AAEL013266	hypothetical protein	2.15385
AAEL000474	conserved hypothetical protein	2.15814
AAEL008355	hypothetical protein	2.17247
AAEL012172	methylthioadenosine phosphorylase	2.1752
AAEL014722	coilin-interacting nulcear ATPase protein C putative	2.179
AAEL013102	conserved hypothetical protein	2.18327
AAEL010793	F-box/leucine rich repeat protein	2.19229
AAEL011773	calreticulin	2.19853
AAEL011474	conserved hypothetical protein	2.19935
AAEL011792	potassium/chloride symporter C putative	2.20512
AAEL012302	conserved hypothetical protein	2.20901
AAEL008923	ring finger protein	2.20979
AAEL011617	conserved hypothetical protein	2.21595
AAEL000250	forkhead box protein (AaegFOXP)	2.21833
AAEL011941	oxidase/peroxidase	2.22102
AAEL004459	hypothetical protein	2.22523
AAEL014813	viral IAP-associated factor C putative	2.22669
AAEL003002	conserved hypothetical protein	2.2322
AAEL007946	glutathione transferase	2.23565
AAEL007635	conserved hypothetical protein	2.23806
AAEL004899	hypothetical protein	2.26175
AAEL012689	glucose-methanol-choline (gmc) oxidoreductase	2.26647
AAEL005535	conserved hypothetical protein	2.27237
AAEL013953	RP58 protein C putative	2.29441
AAEL004134	lupus la ribonucleoprotein	2.30556
AAEL004932	tyrosine-protein kinase	2.31956
AAEL009939	conserved hypothetical protein	2.32547
AAEL013215	sulfonylurea receptor/ ABC transporter	2.32767
AAEL015055	conserved hypothetical protein	2.32794
AAEL011192	vacuolar sorting protein vps29	2.3316
AAEL018010	protein coding	2.33968
AAEL004219	rap GTPase-activating protein	2.33999
AAEL003219	hypothetical protein	2.34463
AAEL010016	hypothetical protein	2.34468
AAEL000243	leucine-rich transmembrane protein	2.34699
AAEL012592	conserved hypothetical protein	2.36238
AAEL009585	conserved hypothetical protein	2.3661
AAEL012157	conserved hypothetical protein	2.36853
AAEL007664	nicotinic acetylcholine receptor subunit	2.37396
AAEL014818	sil1	2.38002
AAEL006536	hypothetical protein	2.38498
AAEL012221	hypothetical protein	2.39219
AAEL012101	tubulin alpha chain	2.39544
AAEL008438	hypothetical protein	2.4029
AAEL008091	hypothetical protein	2.42052
AAEL015487	zinc finger protein C putative	2.42445
AAEL005793	AMP dependent ligase	2.42506
AAEL014914	conserved hypothetical protein	2.43856
AAEL007964	glutathione transferase	2.45162
AAEL006428	ferredoxin C putative	2.45289
AAEL005602	conserved hypothetical protein	2.45654
AAEL007890	hypothetical protein	2.45914
AAEL005542	conserved hypothetical protein	2.46194
AAEL014007	conserved hypothetical protein	2.46233
AAEL003586	neuronal cell adhesion molecule	2.46377
AAEL011250	conserved hypothetical protein	2.46811
AAEL014020	hypothetical protein	2.4834
AAEL004585	hypothetical protein	2.48748
AAEL017366	NA	2.5006
AAEL014721	mannosyl-oligosaccharide alpha-1 C2-mannosidase	2.50348
AAEL012245	conserved hypothetical protein	2.51572
AAEL017052	NA	2.54122
AAEL003276	hypothetical protein	2.54772
AAEL009329	hypothetical protein	2.55357
AAEL003015	protein phosphatase 2a C regulatory subunit	2.55766
AAEL009513	adenylate cyclase	2.56006
AAEL013944	hypothetical protein	2.56017
AAEL007231	leucine-rich immune protein (Coil-less)	2.58058
AAEL001346	conserved hypothetical protein	2.58369
AAEL014819	conserved hypothetical protein	2.59782
AAEL005553	conserved hypothetical protein	2.59915
AAEL006764	glutathione transferase D10 C putative	2.59923
AAEL008847	wingless	2.60031
AAEL017687	protein coding	2.60199
AAEL012305	hect E3 ubiquitin ligase	2.60346
AAEL008359	hypothetical protein	2.61683
AAEL017309	NA	2.62123
AAEL013015	conserved hypothetical protein	2.62368
AAEL006618	conserved hypothetical protein	2.62535
AAEL011793	aspartyl beta-hydroxylase C putative	2.62737
AAEL000971	smile protein	2.63436
AAEL009480	hypothetical protein	2.64495
AAEL012719	cdp-diacylglycerol--glycerol-3-phosphate 3-phosphatidyltransferase	2.64952
AAEL015415	conserved hypothetical protein	2.65033
AAEL015308	Class A Scavenger Receptor (SRCR domain) with Lysyl Oxidase domain.	2.65238
AAEL008283	conserved hypothetical protein	2.66019
AAEL006256	ATPase subunit C putative	2.66676
AAEL003807	conserved hypothetical protein	2.6689
AAEL009358	myosin v	2.68049
AAEL017748	protein coding	2.69637
AAEL017518	NA	2.69931
AAEL014893	cytochrome P450	2.71472
AAEL012808	glucose dehydrogenase	2.73017
AAEL004224	hypothetical protein	2.73652
AAEL009031	aldehyde dehydrogenase	2.73868
AAEL012163	hypothetical protein	2.75113
AAEL000532	conserved hypothetical protein	2.76468
AAEL004309	hypothetical protein	2.77292
AAEL009178	Gram-Negative Binding Protein (GNBP) or Beta-1 3-Glucan Binding Protein (BGBP).	2.78843
AAEL006381	sphingomyelin phosphodiesterase	2.8264
AAEL014888	conserved hypothetical protein	2.82645
AAEL014373	GPCR Dopamine Family	2.83061
AAEL014215	nicotinate phosphoribosyltransferase	2.83428
AAEL009021	peptidylprolyl isomerase	2.83567
AAEL000734	hydroxysteroid dehydrogenase	2.8395
AAEL000615	hypothetical protein	2.84447
AAEL006542	retinoid-inducible serine carboxypeptidase (serine carboxypeptidase	2.85235
AAEL001280	28S ribosomal protein S15 C mitochondrial precursor	2.8534
AAEL014181	hypothetical protein	2.85449
AAEL007952	conserved hypothetical protein	2.85505
AAEL017268	NA	2.87065
AAEL014909	conserved hypothetical protein	2.8807
AAEL017639	protein coding	2.88128
AAEL017331	NA	2.89363
AAEL014811	conserved hypothetical protein	2.90078
AAEL006405	hypothetical protein	2.90155
AAEL002443	conserved hypothetical protein	2.9049
AAEL015641	cytochrome P450	2.91651
AAEL007968	hypothetical protein	2.92137
AAEL002993	39S ribosomal protein L43	2.93434
AAEL000045	NMDA receptor glutamate-binding chain	2.93681
AAEL014955	tartan protein C putative	2.94203
AAEL017503	NA	2.9521
AAEL006360	conserved hypothetical protein	2.95369
AAEL008544	zinc finger protein C putative	2.9573
AAEL010285	conserved hypothetical protein	2.97896
AAEL002656	conserved hypothetical protein	2.98096
AAEL015475	protein coding	2.9844
AAEL001160	zinc finger protein	3.01456
AAEL015171	cornichon	3.01535
AAEL014817	serine-pyruvate aminotransferase	3.01631
AAEL015039	conserved hypothetical protein	3.02385
AAEL004576	conserved hypothetical protein	3.02531
AAEL012868	cmp-n-acetylneuraminic acid synthase	3.03039
AAEL005102	conserved hypothetical protein	3.03652
AAEL014266	hypothetical protein	3.03863
AAEL002591	odorant binding protein OBP13	3.05067
AAEL014518	conserved hypothetical protein	3.05839
AAEL017466	NA	3.06721
AAEL005381	Dissatisfaction (Dsf)	3.07323
AAEL017259	NA	3.07364
AAEL008093	trypsin	3.07579
AAEL011493	WD-repeat protein	3.0784
AAEL000926	pickpocket	3.0818
AAEL010645	sidestep protein	3.08664
AAEL013945	conserved hypothetical protein	3.09662
AAEL007577	conserved hypothetical protein	3.11358
AAEL009440	conserved hypothetical protein	3.13268
AAEL002453	conserved hypothetical protein	3.13961
AAEL015374	restin (cytoplasmic linker protein-170) (clip-170)	3.14356
AAEL015372	guanylate cyclase beta 1 subunit	3.14461
AAEL014144	rapsynoid	3.15013
AAEL001288	cytochrome P450	3.16468
AAEL005373	conserved hypothetical protein	3.16971
AAEL007220	conserved hypothetical protein	3.18304
AAEL007393	hypothetical protein	3.18516
AAEL003644	AMP dependent ligase	3.1909
AAEL018702	protein coding	3.19662
AAEL005782	conserved hypothetical protein	3.21889
AAEL011695	conserved hypothetical protein	3.22418
AAEL009255	hypothetical protein	3.24347
AAEL008907	conserved hypothetical protein	3.26157
AAEL015302	conserved hypothetical protein	3.28241
AAEL014001	yellow protein precursor C putative	3.29524
AAEL004315	hypothetical protein	3.31224
AAEL007759	conserved hypothetical protein	3.31861
AAEL017166	GPCR Dopamine Family	3.3265
AAEL010880	ionotropic glutamate receptor-invertebrate	3.34312
AAEL017800	protein coding	3.34571
AAEL009365	hypothetical protein	3.35326
AAEL013883	conserved hypothetical protein	3.36036
AAEL013658	conserved hypothetical protein	3.36583
AAEL000387	hypothetical protein	3.36642
AAEL018381	protein coding	3.36659
AAEL014910	synaptic vesicle protein	3.39624
AAEL015384	grb2-associated binder C gab	3.39847
AAEL017344	NA	3.40047
AAEL011119	hypothetical protein	3.40289
AAEL014319	hypothetical protein	3.4048
AAEL014002	conserved hypothetical protein	3.42426
AAEL001358	conserved hypothetical protein	3.42981
AAEL012449	myosin x	3.44479
AAEL003793	hypothetical protein	3.44499
AAEL015566	conserved hypothetical protein	3.44643
AAEL008119	hypothetical protein	3.44714
AAEL013200	DNA-J C putative	3.45302
AAEL005506	hypothetical protein	3.45755
AAEL011610	C-Type Lectin (CTL) - galactose binding.	3.46526
AAEL015653	1-hydroxy-2-glutathionyl-2-methyl-3-butene dehydrogenase C putative	3.48699
AAEL015450	ribonuclease UK114 C putative	3.50547
AAEL011194	hypothetical protein	3.50631
AAEL010251	translation initiation factor eif-2b alpha subunit	3.51435
AAEL009661	hypothetical protein	3.53033
AAEL008378	preproacrosin C putative	3.54363
AAEL005606	conserved hypothetical protein	3.54952
AAEL012625	conserved hypothetical protein	3.56305
AAEL001697	adenylate cyclase C putative	3.57934
AAEL005608	conserved hypothetical protein	3.58852
AAEL013716	conserved hypothetical protein	3.60052
AAEL011291	protease m1 zinc metalloprotease	3.61309
AAEL014913	pyruvate kinase	3.63322
AAEL015567	odorant binding protein OBP63	3.63668
AAEL012491	cytochrome P450	3.638
AAEL009418	conserved hypothetical protein	3.64962
AAEL008538	conserved hypothetical protein	3.65555
AAEL012666	phosphatidylethanolamine-binding protein	3.67135
AAEL008433	hypothetical protein	3.67818
AAEL015555	conserved hypothetical protein	3.68623
AAEL011647	paired box protein C putative	3.68648
AAEL008453	hypothetical protein	3.69797
AAEL017272	NA	3.7098
AAEL005777	conserved hypothetical protein	3.7143
AAEL010093	conserved hypothetical protein	3.72189
AAEL011173	conserved hypothetical protein	3.72759
AAEL001491	conserved hypothetical protein	3.73003
AAEL015457	conserved hypothetical protein	3.73108
AAEL002670	AMP dependent ligase	3.74948
AAEL014271	conserved hypothetical protein	3.83104
AAEL005024	hypothetical protein	3.85024
AAEL008145	AMP dependent ligase	3.86942
AAEL008079	trypsin-alpha C putative	3.92471
AAEL011174	gustatory receptor Gr11	3.92797
AAEL000556	C-Type Lectin (CTL).	3.95668
AAEL012155	conserved hypothetical protein	4.00649
AAEL017580	protein coding	4.07402
AAEL005109	WD-repeat protein	4.08103
AAEL014613	cytochrome P450	4.08658
AAEL013819	Bj1 protein C putative	4.13383
AAEL007545	serine/threonine-protein kinase chk2 (cds1)	4.14142
AAEL001793	conserved hypothetical protein	4.14774
AAEL014815	vacuolar protein sorting-associated protein (vps13)	4.15326
AAEL013426	conserved hypothetical protein	4.15556
AAEL012483	conserved hypothetical protein	4.22646
AAEL015035	transcription enhancer factor C putative	4.27705
AAEL013329	cdk1	4.27788
AAEL012315	conserved hypothetical protein	4.28355
AAEL013695	glutamate receptor C ionotropic C n-methyl d-aspartate epsilon (nmda epsilon)	4.31666
AAEL017982	heat shock protein HSP70	4.3402
AAEL015218	conserved hypothetical protein	4.35017
AAEL002224	hypothetical protein	4.37673
AAEL013895	conserved hypothetical protein	4.39601
AAEL001753	hypothetical protein	4.40387
AAEL012669	DNA polymerase delta small subunit	4.41521
AAEL012050	hypothetical protein	4.42913
AAEL001125	conserved hypothetical protein	4.43929
AAEL014870	conserved hypothetical protein	4.45721
AAEL011001	conserved hypothetical protein	4.48751
AAEL013946	conserved hypothetical protein	4.53053
AAEL012494	cytochrome P450	4.56568
AAEL014741	serine/threonine-protein kinase ripk4	4.59955
AAEL005509	NADH-ubiquinone oxidoreductase 24 kda subunit	4.60756
AAEL015219	conserved hypothetical protein	4.63284
AAEL015006	60S ribosomal protein L23 (L17A)(AeRpL17A)	4.64032
AAEL015002	aldo-keto reductase	4.64532
AAEL012638	hypothetical protein	4.665
AAEL006380	sphingomyelin phosphodiesterase	4.68971
AAEL000621	cecropin anti-microbial peptide	4.69025
AAEL013691	hypothetical protein	4.72079
AAEL014912	RrnaAD C ribosomal RNA adenine dimethylase C putative	4.7426
AAEL017480	NA	4.74503
AAEL009445	conserved hypothetical protein	4.78213
AAEL017474	NA	4.82239
AAEL011260	phosphatidylethanolamine-binding protein	4.9518
AAEL011714	conserved hypothetical protein	5.00024
AAEL014617	cytochrome P450	5.02558
AAEL017590	Metazoan signal recognition particle RNA	5.05799
AAEL006366	conserved hypothetical protein	5.10958
AAEL007836	serine/threonine protein kinase	5.11766
AAEL007040	lozenge	5.12973
AAEL002945	conserved hypothetical protein	5.19968
AAEL014267	conserved hypothetical protein	5.22052
AAEL002315	hypothetical protein	5.226
AAEL008085	trypsin	5.23629
AAEL004062	conserved hypothetical protein	5.35932
AAEL011190	conserved hypothetical protein	5.3602
AAEL014668	ankyrin 2 C3/unc44	5.36113
AAEL011638	cyclic-nucleotide-gated cation channel	5.40745
AAEL009436	conserved hypothetical protein	5.42552
AAEL009103	hypothetical protein	5.50132
AAEL005675	clip-domain serine protease C putative	5.52723
AAEL013815	autophagy related gene	5.66666
AAEL003760	conserved hypothetical protein	5.6729
AAEL017780	protein coding	5.68914
AAEL013482	protease m50 membrane-bound transcription factor site 2 protease	5.74809
AAEL012492	cytochrome P450	5.81856
AAEL009870	low-density lipoprotein receptor (ldl)	5.87961
AAEL007873	hypothetical protein	5.93828
AAEL002920	hypothetical protein	5.9416
AAEL013411	conserved hypothetical protein	5.94742
AAEL014265	conserved hypothetical protein	5.95057
AAEL008304	hypothetical protein	5.99214
AAEL000484	conserved hypothetical protein	6.00749
AAEL013421	alpha-amylase	6.01607
AAEL012838	conserved hypothetical protein	6.03236
AAEL002005	cytochrome P450	6.10628
AAEL012805	conserved hypothetical protein	6.32247
AAEL005295	hypothetical protein	6.34766
AAEL018085	NA	6.3548
AAEL010250	conserved hypothetical protein	6.53483
AAEL015258	hypothetical protein	6.66032
AAEL013479	conserved hypothetical protein	6.71056
AAEL006325	hypothetical protein	6.71554
AAEL009536	hypothetical protein	6.86178
AAEL003981	hypothetical protein	6.90179
AAEL001609	hypothetical protein	7.0712
AAEL000862	hypothetical protein	7.12452
AAEL008380	hypothetical protein	7.12548
AAEL000085	elongin b	7.13679
AAEL006540	rab	7.15494
AAEL003007	hypothetical protein	7.96206
AAEL006603	conserved hypothetical protein	8.00782
AAEL017517	NA	8.04955
AAEL017111	hypothetical protein	8.08914
AAEL014742	ankyrin 2 C3/unc44	8.25314
AAEL001693	serine-type enodpeptidase C	8.58462
AAEL015391	serine/threonine-protein kinase vrk	8.90921
AAEL013830	bmp-induced factor	8.99403
AAEL000668	conserved hypothetical protein	9.05129
AAEL017766	protein coding	9.07207
