# Supplementary material for: Profiling Transcripts of Vector Competence between Two Different Aedes aegypti Populations in Florida
Source: Viruses. 2020 Jul 29;12(8):823. doi: 10.3390/v12080823 (PMC7472143; doi:10.3390/v12080823)
Supplement: Supplementary file 1 [file viruses-12-00823-s001.zip › viruses-831544-for conversion-suppl/supplemental tables/Copy of SupplementaryTable3 _overlappedgenes 5May.xlsx]

## Sheet: Sheet1
Gene ID	Description
AAEL000317	cysteine-rich venom protein%2C putative
AAEL000324	tyrosine-protein kinase drl
AAEL000369	cysteine-rich venom protein%2C putative
AAEL000621	cecropin anti-microbial peptide
AAEL000971	smile protein
AAEL001160	zinc finger protein
AAEL001609	hypothetical protein
AAEL001693	serine-type enodpeptidase%2C
AAEL001997	conserved hypothetical protein
AAEL002937	hypothetical protein
AAEL002976	aspartyl beta-hydroxylase%2C putative
AAEL003021	hypothetical protein
AAEL003586	neuronal cell adhesion molecule
AAEL003720	leucine-rich transmembrane protein
AAEL003760	conserved hypothetical protein
AAEL004134	lupus la ribonucleoprotein
AAEL004576	conserved hypothetical protein
AAEL004585	hypothetical protein
AAEL004894	hypothetical protein
AAEL004906	monocarboxylate transporter
AAEL005102	conserved hypothetical protein
AAEL006256	ATPase subunit%2C putative
AAEL006381	sphingomyelin phosphodiesterase
AAEL006428	ferredoxin%2C putative
AAEL006874	prophenoloxidase
AAEL007010	cytochrome P450
AAEL007577	conserved hypothetical protein
AAEL008079	trypsin-alpha%2C putative
AAEL008114	p15-2b protein%2C putative
AAEL008119	hypothetical protein
AAEL008304	hypothetical protein
AAEL008538	conserved hypothetical protein
AAEL009015	hypothetical protein
AAEL009024	GPCR Calcitonin/Diuretic Hormone Family
AAEL009031	aldehyde dehydrogenase
AAEL009365	hypothetical protein
AAEL010393	ferritin subunit%2C putative
AAEL010396	secreted ferritin G subunit precursor%2C putative
AAEL010880	ionotropic glutamate receptor-invertebrate
AAEL011610	C-Type Lectin (CTL) - galactose binding.
AAEL011669	conserved hypothetical protein
AAEL012302	conserved hypothetical protein
AAEL012492	cytochrome P450
AAEL012592	conserved hypothetical protein
AAEL012682	hypothetical protein
AAEL012719	cdp-diacylglycerol--glycerol-3-phosphate 3-phosphatidyltransferase
AAEL012868	cmp-n-acetylneuraminic acid synthase
AAEL013944	hypothetical protein
AAEL013945	conserved hypothetical protein
AAEL014166	hypothetical protein
AAEL014319	hypothetical protein
AAEL014336	conserved hypothetical protein
AAEL015566	conserved hypothetical protein
AAEL015567	odorant binding protein OBP63
AAEL017052	NA
AAEL017111	hypothetical protein
AAEL017196	NA
AAEL017380	NA
AAEL017517	NA
AAEL017580	protein coding
AAEL018300	NA
AAEL018381	protein coding
